# Supplementary material for: Community Dynamics Drive Calcium Carbonate Production in an Enriched Consortium of Soil Microbes
Source: Microb Ecol. 2025 Dec 23;89(1):32. doi: 10.1007/s00248-025-02632-y (PMC12808153; doi:10.1007/s00248-025-02632-y)
Supplement: Supplementary file 1 — Supplementary Material 1 (XLSX 18.3 KB) [file 248_2025_2632_MOESM1_ESM.xlsx]

## Sheet: Table S1
Media	Formulation
B4U	per 1 L of MilliQ water
0.4% yeast extract	4 g
0.5% dextrose	5 g
2% urea	20 g
2% CaCl2-2H2O	20 g
B4UZN	per 1 L of MilliQ water
0.4% yeast extract	4 g
0.5% dextrose	5 g
2% urea	20 g
2% CaCl2-2H2O	20 g
10 µm zinc sulfate	50 µL of 0.2 M stock
5 µm nickel chloride	25 µL of 0.2 M stock
NBU	per 1 L Nutrient Broth media
2% urea	20 g
NBUNZ	per 1 L Nutrient Broth media
2% urea	20 g
10 µm zinc sulfate	50 µL of 0.2 M stock
5 µm nickel chloride	25 µL of 0.2 M stock
NZECM	per 1 L of MilliQ water
2% LB	20 g
1 μM gentamicin	1 mg
0.75% L-arabinose	7.5 g
10 μM nickel chloride	1 mL of a 10 mM stock
2% urea	20 g
5% CaCl2-2H2O	49 g CaCl2 2H2O
B4ZN	per 1 L of MilliQ water
0.4% yeast extract	4 g
0.5% dextrose	5 g
2% CaCl2-2H2O	20 g
10 µm zinc sulfate	50 µL of 0.2 M stock
5 µm nickel chloride	25 µL of 0.2 M stock
