# Supplementary material for: Community Dynamics Drive Calcium Carbonate Production in an Enriched Consortium of Soil Microbes
Source: Microb Ecol. 2025 Dec 23;89(1):32. doi: 10.1007/s00248-025-02632-y (PMC12808153; doi:10.1007/s00248-025-02632-y)
Supplement: Supplementary file 2 — Supplementary Material 2 (XLSX 21.2 KB) [file 248_2025_2632_MOESM2_ESM.xlsx]

## Sheet: Table S1
Media	Formulation
B4U	per 1 L of MilliQ water
0.4% yeast extract	4 g
0.5% dextrose	5 g
2% urea	20 g
2% CaCl2-2H2O	20 g
B4UZN	per 1 L of MilliQ water
0.4% yeast extract	4 g
0.5% dextrose	5 g
2% urea	20 g
2% CaCl2-2H2O	20 g
10 µm zinc sulfate	50 µL of 0.2 M stock
5 µm nickel chloride	25 µL of 0.2 M stock
NBU	per 1 L Nutrient Broth media
2% urea	20 g
NBUNZ	per 1 L Nutrient Broth media
2% urea	20 g
10 µm zinc sulfate	50 µL of 0.2 M stock
5 µm nickel chloride	25 µL of 0.2 M stock
NZECM	per 1 L of MilliQ water
2% LB	20 g
1 μM gentamicin	1 mg
0.75% L-arabinose	7.5 g
10 μM nickel chloride	1 mL of a 10 mM stock
2% urea	20 g
5% CaCl2-2H2O	49 g CaCl2 2H2O
B4ZN	per 1 L of MilliQ water
0.4% yeast extract	4 g
0.5% dextrose	5 g
2% CaCl2-2H2O	20 g
10 µm zinc sulfate	50 µL of 0.2 M stock
5 µm nickel chloride	25 µL of 0.2 M stock

## Sheet: Table 1
Parent Community	Isolate Code	Isolate Number	General 16s ID	pH	Precipitate Observed
Lq-B4UZN-B	Isolate I1_B2	29	Bacillus	Low​	Yes ​
Lq-B4UZN-B	Isolate C_B	35	Bacillus	Low​	Yes ​
Lq-B4UZN-B	Isolate J_B	36	Bacillus	Low​	Yes ​
Lq-B4UZN-B	Isolate K1_B1	43	Bacillus toyonensis	Low​	Yes ​
Lq-B4UZN-B	Isolate K1_B2	44	Bacillus toyonensis	Low​	No​
Lq-B4UZN-B	Isolate G2_B	45	Bacillus toyonensis	Low​	Yes ​
Lq-B4UZN-B	Isolate K1A_B1	50	Bacillus toyonensis	Low​	No​
Lq-B4UZN-B	Isolate K1A_B2	51	CND	CND	CND
Lq-B4UZN-B	Isolate K1A_B3	52	Bacillus thuringiensis	Low​	No​
Lq-B4UZN-B	Isolate H1_B2	56	Bacillus thuringiensis	Low​	No​
Lq-B4UZN-B	Isolate L_B1	31	Microbacterium	Low​	No​
Lq-B4UZN-B	Isolate L_B2	32	Microbacterium	Low​	No​
Lq-B4UZN-B	Isolate D_B	39	Microbacterium	Low​	No​
Lq-B4UZN-B	Isolate H1_B1	55	Microbacterium	Low​	No​
Lq-B4UZN-B	Isolate I1_B3	30	CND	Low​	Yes ​
Lq-B4UZN-B	Isolate A_B	33	CND	Low​	Yes ​
Lq-B4UZN-B	Isolate F2_B	34	Rhodococcus	High​	Yes ​
Lq-B4UZN-B	Isolate E2_B	40	Rhodococcus qingshengii	Rising​	Yes ​
Lq-B4UZN-B	Isolate I2_B	41	Rhodococcus qingshengii	Rising​	Yes ​
Lq-B4UZN-B	Isolate K2_B	42	Rhodococcus qingshengii	High​	Yes ​
Lq-B4UZN-B	Isolate F1B_B	46	Rhodococcus qingshengii	Rising​	Yes ​
Lq-B4UZN-B	Isolate F1C_B	47	Rhodococcus	Low​	Yes ​
Lq-B4UZN-B	Isolate F1A_B	48	Rhodococcus	High​	Yes ​
Lq-B4UZN-B	Isolate G1_B	49	Rhodococcus qingshengii	Rising​	Yes ​
Lq-B4UZN-B	Isolate H2_B	53	Rhodococcus	Rising​	Yes ​
Lq-B4UZN-B	Isolate K1B_B	54	Rhodococcus	Rising​	Yes ​
Pl-B4UZN-C	Isolate D_B	16	Bacillus	Low​	No​
Pl-B4UZN-C	Isolate A2A_B	17	Actinomycetia	Rising​	Yes ​
Pl-B4UZN-C	Isolate B1_B	18	Rhodococcus	Rising​	Yes ​
Pl-B4UZN-C	Isolate B2_B	19	Bacillus	Low​	No​
Pl-B4UZN-C	Isolate A1_B	20	Bacillus	Low​	No​
Pl-B4UZN-C	Isolate A2_B	21	CND	High​	Yes ​
Pl-B4UZN-C	Isolate A3_B1	22	Bacillus	Low​	Yes ​
Pl-B4UZN-C	Isolate C_B	23	Microbacterium foliorum	Low​	Yes ​
Pl-B4UZN-C	Isolate A4_B1	24	Bacillus cereus	Rising​	Yes ​
Pl-B4UZN-C	Isolate A4_B2	25	Actinomycetia	Low​	Yes ​
Pl-B4UZN-C	Isolate E_BC	26	Rhodococcus	Rising​	Yes ​
Pl-B4UZN-C	Isolate A5_B	27	Rhodococcus	High​	Yes ​
Pl-B4ZN-A	Isolate A1_B	1	Curtobacterium	Low​	No​
Pl-B4ZN-A	Isolate B_B	9	Curtobacterium flaccumfaciens	Low​	No​
Pl-B4ZN-A	Isolate A2_B1	10	Curtobacterium	Low​	No​
Pl-B4ZN-A	Isolate C_B	11	Curtobacterium	Low​	No​
Pl-B4ZN-C	Isolate C2_B	4	Bacillus toyonensis	Low​	No​
Pl-B4ZN-C	Isolate D_B	5	Microbacterium	Low​	No​
Pl-B4ZN-C	Isolate B_B1	6	Microbacterium	Low​	No​
Pl-B4ZN-C	Isolate A2_B1	7	Microbacterium	Low​	No​
Pl-B4ZN-C	Isolate E_B1	8	Microbacterium	Low​	No​
Pl-B4ZN-C	Isolate E_B2	12	Rhodococcus	High​	Yes ​
Pl-B4ZN-C	Isolate A2_B2	13	Microbacterium	Low​	No​
Pl-B4ZN-C	Isolate B_B2	14	Actinomycetia	High​	Yes ​
Pl-B4ZN-C	Isolate B_B3	15	Actinomycetia	High​	Yes ​
